# Supplementary material for: Highly Efficient Organic/Silicon Hybrid Solar Cells with a MoO3 Capping Layer
Source: Nanomaterials (Basel). 2024 Oct 11;14(20):1630. doi: 10.3390/nano14201630 (PMC11510610; doi:10.3390/nano14201630)
Supplement: Supplementary file 1 [file nanomaterials-14-01630-s001.zip]

Archive with 1 entries (1 files):
- nanomaterials-3229733-supplementary.pdf
